# Supplementary material for: Microglia-neuron interaction at nodes of Ranvier depends on neuronal activity through potassium release and contributes to remyelination
Source: Nat Commun. 2021 Sep 1;12:5219. doi: 10.1038/s41467-021-25486-7 (PMC8410814; doi:10.1038/s41467-021-25486-7)
Supplement: Supplementary file 13 — Source Data file [file 41467_2021_25486_MOESM13_ESM.xlsx]

## Sheet: FigS1
Sample	condition	% of nodes contacted
An1_031120	GM mouse	14.8
An1-041120	GM mouse	14.92
An2-041120	GM mouse	11.88
An1_230321	GM mouse	13.04
Animal 1	WM mouse	18.85
Animal 2	WM mouse	20.0667
Animal 3	WM mouse	29.325
Animal 4	WM mouse	36.858
Patient 1	WM Human	26.9577
Patient 2	WM Human	23.7096
Patient 3	WM Human	9.61094
Patient 4	WM Human	20.6916
Patient 5	WM Human	17.0943

## Sheet: Fig3E
Animal	condition	% of node contacted
Animal 1	Ctrl	18.85
Animal 2	Ctrl	20.0667
Animal 3	Ctrl	29.325
Animal 4	Ctrl	36.858
Animal 1	Sham DPI7	43.1833
Animal 2	Sham DPI7	27.44
Animal 3	Sham DPI7	24.8667
Animal 4	Sham DPI7	31.76
Animal 1	P-lesional DPI7	40.94
Animal 2	P-lesional DPI7	29.22
Animal 3	P-lesional DPI7	43.5
Animal 4	P-lesional DPI7	36.8333
Animal 1	Sham DPI11	14.7833
Animal 2	Sham DPI11	20.1
Animal 3	Sham DPI11	22.54
Animal 4	Sham DPI11	15.28
Animal 1	Remyelination DPI11	66.0167
Animal 2	Remyelination DPI11	63.22
Animal 3	Remyelination DPI11	56.56
Animal 4	Remyelination DPI11	57.9667

## Sheet: Fig 3J
% of timeframes with contact
Each mesure is a node-microglia couple
	Ctrl	Sham DPI7	LPC DPI7	Sham DPI11	LPC DPI11
	100	100	100	100	100
	100	100	100	100	100
	100	100	100	100	100
	100	100	100	100	85.71
	100	100	71.4286	100	42.86
	100	100	28.5714	100	100
	100	100	71.1286	100	100
	100	100	100	100	100
	71.43	100	71.4286	100	100
	100	100	71.43	100	100
	100	100	100	100	100
	100	100	100	100	100
	100	100	100	100	100
	100	100	85.71	100	100
	100	100	100	100	100
	100	100	100	100	100
	100	100	100	100	100
	100	100	100	100	100
	100	100	100	100	100
	100	100	100	100	100
	100	100	100	100	100
	100	100	71.43	100	100
	100	100	100	100	100
	100	100	85.7	100	100
	100	100	57.1	100	100
		100	85.7		100
		100	100		85.7
		100	100		100
		100	85.7		100
		100	85.7		100
			100		100
			57.1		100

## Sheet: Fig 3K
Max consecutive frames with contact
Each mesure is a node-microglia couple
	Ctrl	Sham DPI7	LPC DPI7	Sham DPI11	LPC DPI11
	7	7	7	7	7
	7	7	7	7	7
	7	7	7	7	7
	7	7	7	7	6
	7	7	4	7	3
	7	7	2	7	7
	7	7	3	7	7
	7	7	7	7	7
	4	7	3	7	7
	7	7	3	7	7
	7	7	7	7	7
	7	7	7	7	7
	7	7	7	7	7
	7	7	2	7	7
	7	7	7	7	7
	7	7	7	7	7
	7	7	7	7	7
	7	7	7	7	7
	7	7	7	7	7
	7	7	7	7	7
	7	7	7	7	7
	7	7	2	7	7
	7	7	7	7	7
	7	7	6	7	7
	7	7	2	7	7
		7	5		7
		7	7		6
		7	7		7
		7	5		7
		7	4		7
			7		7
			0		7

## Sheet: Fig S2D
% of timeframes with contact
Each mesure is a node-microglia couple
	Ctrl	Sham DPI7	LPC DPI7	Sham DPI11	LPC DPI11
	100	100	100	100	100
	57.1429	100	100	57.14	44.4444
	42.86	100	100	100	14.29
	100	100	71.43	100	100
	100	100	85.71	100	100
	100	100	71.43	85.71	100
	100	100	100	100	100
	100	100	85.71	100	100
	100	100	57.14	100	100
		71.43	100	100	100
		100	100	100	100
			57.14	100	100
			71.42	100	100
			100		100
			71.42		100
			57.14		100

## Sheet: Fig S2E
Max consecutive frames with contact
Each mesure is a node-microglia couple
	Ctrl	Sham DPI7	LPC DPI7	Sham DPI11	LPC DPI11
	7	6	7	7	7
	4	6	7	4	4
	3	7	7	7	2
	7	7	2	7	7
	7	7	5	7	7
	7	7	5	6	7
	7	7	7	7	7
	7	7	5	7	7
	7	7	0	7	7
		5	7	7	7
		7	7	7	7
			3	7	7
			4	7	7
			7		7
			4		7
			2		7

## Sheet: Fig S3D
Animal	group	Percentage of nodal structures contacted
An7_300615	myelination	21.34
An2_170715	myelination	31.45
An3_170715	myelination	18.79
An1_110418	myelination	15.74

## Sheet: Fig S3E
Animal	mature	immature
An7_300615	14.58	15.08
An2_170715	3.704	19.44
An3_170715	22.92	18.65
An1_110418	23.65	52.38

## Sheet: Fig S3H
Animal	Control (ctrl)	Remyelination (rem)
An1_220715	37.19	53.09
An2_300615	26.11	52.37
An3_300615	31.04	43.57
An2_110518	23.23	48.72
An1_010719	15.73	46.91
An4_211119	10.36	31.48

## Sheet: Fig S3I
Animal	mature	immature
An1_220715	54.46	52.08
An2_300615	53.16	49.86
An3_300615	42.42	44.04
An2_110518	40.28	45.8
An1_010719	68.06	46.67
An4_211119	60	28.37

[truncated: 43 more sheets: Fig 4B, Fig 4C, Fig 4E, Fig 4F, Fig 4G, Fig 4I, Fig S4E, Fig S4F, Fig S4G, Fig S4H, Fig S5B, Fig S5D, Fig S6C, Fig S6E, FigS7B, FigS7C, Fig S8B, Fig S8C, Fig S8D, Fig 5C …]
